# Supplementary material for: A Computationally Efficient Neuronal Model for Collision Detection with Contrast Polarity-Specific Feed-Forward Inhibition
Source: Biomimetics (Basel). 2024 Oct 22;9(11):650. doi: 10.3390/biomimetics9110650 (PMC11592146; doi:10.3390/biomimetics9110650)
Supplement: Supplementary file 1 [file biomimetics-09-00650-s001.zip]

Archive with 1 entries (1 files):
- biomimetics-3185046-supplementary.pdf
